# Supplementary material for: Valorisation of Broccoli By-Products: Technological, Sensory and Flavour Properties of Durum Pasta Fortified with Broccoli Leaf Powder
Source: Molecules. 2022 Jul 22;27(15):4672. doi: 10.3390/molecules27154672 (PMC9332216; doi:10.3390/molecules27154672)
Supplement: Supplementary file 1 [file molecules-27-04672-s001.zip]

Archive with 1 entries (1 files):
- molecules-1825558-supplementary.pdf
